# Supplementary material for: Amygdala–pons connectivity is hyperactive and associated with symptom severity in depression
Source: Commun Biol. 2022 Jun 10;5:574. doi: 10.1038/s42003-022-03463-0 (PMC9187701; doi:10.1038/s42003-022-03463-0)
Supplement: Supplementary file 2 — Supplementary Data 1 [file 42003_2022_3463_MOESM2_ESM.xlsx]

## Sheet: Sheet1
Subject	PON			HAB			AMG			AC			PC			IFG			STG			FUS			PUL			PAR			V1
	Neutral-Neutral Mask	Sad-Sad Mask	Fear-Fear Mask	Neutral-Neutral Mask	Sad-Sad Mask	Fear-Fear Mask	Neutral-Neutral Mask	Sad-Sad Mask	Fear-Fear Mask	Neutral-Neutral Mask	Sad-Sad Mask	Fear-Fear Mask	Neutral-Neutral Mask	Sad-Sad Mask	Fear-Fear Mask	Neutral-Neutral Mask	Sad-Sad Mask	Fear-Fear Mask	Neutral-Neutral Mask	Sad-Sad Mask	Fear-Fear Mask	Neutral-Neutral Mask	Sad-Sad Mask	Fear-Fear Mask	Neutral-Neutral Mask	Sad-Sad Mask	Fear-Fear Mask	Neutral-Neutral Mask	Sad-Sad Mask	Fear-Fear Mask	Neutral-Neutral Mask	Sad-Sad Mask	Fear-Fear Mask
1	-0.166276	-0.230714	0.173332	-0.091283	0.13124	0.16004	0.092814	-0.058928	0.492179	0.578755	0.281321	0.300272	0.20648	-0.00157	0.047202	-0.069315	0.265943	0.130555	0.092165	0.623391	0.49829	-0.163236	0.202831	0.402291	-0.083393	0.335209	0.303145	-0.555999	-0.312739	-0.3173	-0.43894	-0.392663	-0.384105
2	0.259652	-0.021151	0.342716	-0.008621	-0.172795	-0.009022	-0.151788	-0.01435	0.269451	0.429361	0.335143	0.447896	0.291768	-0.012153	-0.004143	0.166396	0.271255	0.63127	0.271804	0.752199	0.980012	0.499507	0.055879	0.336618	0.539218	0.48914	0.504029	-0.050584	-0.158262	-0.035852	-0.178357	-0.487782	-0.494804
3	0.136806	0.190257	0.266086	-0.117819	0.140593	0.31781	0.256596	0.244775	0.095198	0.116873	0.319003	0.259772	0.239202	0.355537	0.186832	0.210386	0.479402	0.384269	0.465148	1.13253	1.01819	0.251728	0.272077	0.4213	0.135974	0.22683	0.372682	0.069618	0.022361	0.032528	-0.227441	-0.338029	-0.166209
4	0.159021	0.346231	0.313263	0.123789	0.091581	0.142045	0.489575	0.036109	0.274955	0.30215	0.561791	0.507975	0.254115	0.717083	0.352861	0.055323	0.768815	0.264181	0.34301	0.797401	0.451323	0.410636	1.34074	0.778508	0.361026	0.261174	0.225141	-0.658302	-0.969471	-0.936431	-0.516578	-0.400884	-0.254194
5	0.300362	-0.428653	-0.036099	0.042859	-0.026571	0.00062	0.090396	0.212733	0.209067	-0.232204	-0.158203	0.132345	0.347388	0.646125	0.510897	0.214369	0.211535	0.057941	0.685821	0.953255	0.756928	0.633707	1.30272	1.01092	0.232084	0.147413	0.23728	0.199205	0.154899	0.00179	-0.242899	-0.32802	-0.532211
6	0.078368	-0.14274	-0.059311	-0.096681	-0.146329	0.108994	0.40173	0.151732	0.033796	0.133269	-0.065549	-0.538806	0.380059	0.122069	0.032522	-0.018726	0.303348	0.142176	0.452896	0.763215	0.789771	0.237814	0.733357	1.08336	0.398217	0.250446	0.212478	-0.368723	-0.605949	-0.715816	-0.347828	-0.492594	-0.178272
7	-0.287291	-0.184061	-0.177382	-0.18332	-0.01525	0.084842	0.363484	0.751663	0.670239	0.223363	0.032532	0.184737	0.298091	0.345489	0.292626	0.506398	0.411393	0.906862	0.664711	0.893106	0.879522	-0.144829	0.279874	0.201697	-0.352569	0.041255	0.001609	-1.25259	-1.13048	-1.08652	-0.360806	-0.289467	-0.327208
8	0.312717	-0.05216	-0.132024	0.019313	-0.103371	0.012082	0.341591	0.226547	0.022143	0.389858	-0.376549	-0.18513	0.133574	-0.161194	-0.097296	-0.020477	-0.358354	-0.353963	0.456356	0.435926	0.398975	-0.001692	-0.05517	-0.066923	0.278433	-0.227643	-0.128005	-0.058963	-0.504904	-0.049706	-0.287003	-0.457371	-0.378595
9	-0.129598	-0.042597	0.210319	0.10551	0.225155	0.203205	0.027649	0.494876	0.301057	0.020261	0.77349	0.332611	0.215238	0.230773	0.28192	0.090069	0.385203	0.09339	0.226593	0.964335	0.655941	0.238849	0.682687	0.705861	0.137158	0.088392	0.149162	-0.358303	-0.515254	-0.308939	-0.143222	-0.333532	-0.288376
10	-0.27089	0.057966	-0.269826	0.121891	-0.03481	-0.190208	-0.117832	0.096707	-0.013226	0.241492	-0.154279	0.153671	0.29758	0.349238	0.217391	0.063639	-0.075821	0.002818	0.207064	0.429992	0.199114	-0.014788	0.711003	0.764871	-0.028918	0.024151	-0.021344	-0.446674	-0.361117	-0.329032	-0.485615	-0.474299	-0.45523
11	-0.334937	-0.218975	-0.377544	0.024188	0.225601	0.215461	0.382356	0.07348	-0.011322	0.499912	0.525674	0.826215	0.745409	0.671174	0.674488	-0.06206	0.145945	0.349645	0.322795	0.48348	0.840606	-0.20333	-0.166944	0.131335	0.146508	0.116839	0.208888	-0.629604	-0.984512	-0.471342	0.395893	0.355522	0.596856
12	0.003325	-0.186868	0.160477	0.202392	0.00221	0.482217	0.253029	0.125315	-0.018978	0.074446	-0.041123	0.304093	0.176748	0.167647	-0.110323	-0.202136	-0.743376	-0.311382	0.457205	0.462148	0.545834	0.222811	1.03559	0.545899	0.147757	0.311141	0.449964	-0.049804	0.349044	-0.156577	-0.276417	0.037413	-0.058608
13	-0.021073	0.012442	-0.197782	-0.125776	0.022523	0.407214	0.580728	0.297541	0.321888	0.052413	-0.235136	0.618214	0.064091	0.461976	0.374296	-0.176786	0.088547	0.391613	0.553236	1.11138	0.912984	0.414229	0.751164	0.676534	-0.107853	0.385229	0.349813	0.373824	0.652716	0.606364	-0.564781	-0.4877	-0.306367
14	0.066155	0.176053	-0.136098	0.081215	0.289024	-0.129156	0.063874	-0.131241	0.252741	-0.32395	0.209339	-0.215786	-0.009527	0.040254	-0.189471	0.369701	0.667199	0.676581	0.014007	0.14973	0.379026	-0.103852	0.445042	0.453145	0.070737	0.244569	0.031931	-0.010365	-0.034411	0.063385	-0.849777	-0.591713	-0.547227
15	-0.051897	-0.092585	-0.302124	0.120209	-0.201108	0.073323	0.481734	0.315571	0.201581	0.163065	-0.244994	-0.03523	0.282682	-0.011586	0.23039	-0.100865	0.030585	-0.354935	0.610297	0.84221	0.663558	0.356325	0.882418	0.364804	0.24485	0.249118	0.081966	-0.125847	0.108186	-0.059602	-0.33154	-0.418873	-0.568121
16	0.31713	0.111525	0.084465	0.241756	0.074769	0.015718	0.337904	0.338714	-0.163716	0.2539	0.404437	-0.294451	0.231959	0.414873	-0.042375	0.273896	0.223084	0.003247	0.515782	1.05084	0.377567	0.5649	0.739633	0.542368	0.375664	0.561114	0.178599	0.0269	0.17142	-0.09589	-0.276871	-0.086464	-0.222495
17	0.31713	0.111525	0.084465	0.254686	0.038969	0.139572	0.337904	0.338714	-0.163716	0.2539	0.404437	-0.294451	0.231959	0.414873	-0.042375	0.273896	0.223084	0.003247	0.515782	1.05084	0.377567	0.5649	0.739633	0.542368	0.370666	0.561058	0.181532	0.0269	0.17142	-0.09589	-0.276871	-0.086464	-0.222495
18	0.165278	-0.025305	-0.044657	-0.118676	-0.16333	-0.217708	0.146421	0.094054	-0.022113	0.122753	-0.056927	-0.093573	0.476924	0.076187	0.030678	0.102861	-0.019131	0.13813	0.596343	0.443379	0.749574	0.261577	0.352947	0.550874	0.021577	0.061255	-0.114605	0.066537	-0.063585	0.092342	-0.483999	-0.552289	-0.407115
19	-0.280401	-0.272538	-0.290848	-0.264672	-0.074734	-0.003413	-0.115642	0.082487	0.340362	-0.104386	0.320098	0.252016	-0.049181	0.400029	0.032428	-0.376171	0.101129	0.064607	-0.127694	0.425499	0.528648	-0.388176	0.272923	0.410983	-0.313422	0.012639	-0.031956	-0.897328	-0.833366	-0.690029	-0.729176	-0.514698	-0.562879
20	-0.337869	0.086425	0.539224	-0.028835	0.180781	0.233686	0.085772	0.196968	0.427995	0.403832	-0.27369	-0.601433	0.458344	0.280406	0.081213	0.122251	0.522017	0.473733	0.354161	0.445348	0.404638	0.037381	0.499866	0.426454	0.070755	0.160474	0.257591	-0.412135	-0.085304	-0.092119	-0.573933	-0.163951	0.06246
21	0.141915	0.086297	0.213577	0.13348	0.253898	0.131471	0.237093	0.38031	0.253142	0.557844	0.876837	0.488416	0.071364	0.2713	0.14082	0.008151	0.172458	-0.0573	0.383039	1.17478	0.928836	0.142413	0.574843	0.591117	0.074872	0.306804	0.420225	-0.702186	-0.526777	-0.570177	-0.22002	0.133204	-0.001078
22	0.093193	-0.120551	-0.231229	0.037904	-0.100494	-0.046298	0.46833	0.14577	-0.234196	0.061596	-0.237224	-0.719739	0.256298	-0.067543	-0.166883	0.119713	-0.066977	-0.195064	0.528936	0.569999	0.235568	0.063904	0.044642	-0.149062	0.240923	0.125494	-0.201959	-0.116153	-0.241182	-0.246813	-0.148766	-0.522097	-0.69424
23	-0.032263	-0.321861	0.049149	0.278191	-0.256125	-0.03607	-0.215826	0.646735	0.395464	-0.312715	-0.365239	0.136918	0.452019	0.704076	0.4776	0.103178	0.141812	0.307989	0.42109	1.40533	1.09884	0.34912	0.564462	0.585512	-0.019075	0.265537	0.270704	0.065049	-0.058465	-0.098381	-0.277327	-0.465437	-0.385517
24	-0.151324	-0.14504	0.009661	-0.06951	-0.001787	-0.114682	0.338109	0.544453	0.172299	0.374433	0.133143	0.213073	0.377293	0.455106	0.413316	0.119111	-0.0831	0.371264	0.37553	0.346096	0.452225	-0.341892	-0.233535	-0.081006	0.022188	-0.063051	0.078287	-0.408373	-0.626231	-0.257505	-0.462979	-0.614034	-0.535458
25	-0.466888	-0.620962	-0.406001	-0.270247	0.10353	-0.009069	0.140427	0.094443	0.023552	0.128602	0.004341	0.282178	0.126788	0.305894	0.327206	0.129229	0.183158	0.478964	0.387207	0.988874	0.727034	-0.270251	0.23383	-0.046456	-0.005985	0.041776	0.019936	-0.721405	-0.62087	-0.512548	-0.609462	-0.549745	-0.644062
26	0.098791	0.315273	0.337161	0.164255	0.287699	0.242183	0.644113	0.299932	0.103788	-0.204343	0.400127	0.262645	0.279006	0.262902	0.274685	-0.008491	0.384512	0.486079	0.606814	0.931865	0.61525	0.126573	0.650742	0.642743	-0.337123	0.228718	0.212463	-0.512559	-0.252491	-0.266392	-0.426535	-0.144305	-0.126943
27	0.159136	0.030726	-0.045969	0.213839	-0.088603	-0.174523	0.103508	0.200184	0.297932	0.088484	-0.146991	0.191438	0.335274	0.107444	0.089196	0.019188	-0.237245	-0.322895	0.485402	0.930098	0.824888	0.387783	0.730189	0.834087	0.099715	0.044249	0.002268	-0.680529	-0.709993	-0.554457	-0.286043	-0.302193	-0.269754
28	-0.015725	0.065485	-0.15437	0.076582	0.216896	0.208789	0.241718	0.318488	0.275894	-0.061083	-0.212652	0.039212	0.081396	0.110074	-0.394068	-0.300628	-0.17116	-0.05605	0.32651	0.416518	0.22384	0.323241	0.674195	0.395192	-0.025642	0.384949	0.280871	-0.485926	-0.414895	-0.546121	-0.317656	-0.206211	-0.349517
29	0.163966	-0.25302	0.066216	-0.100812	-0.259756	0.024551	0.515353	0.165262	0.37247	-0.104724	-0.338222	0.266331	0.36908	0.259223	0.366894	0.013404	0.240559	0.154856	0.724085	1.31116	1.02138	0.268043	0.65013	0.335103	0.323685	0.349397	0.753743	0.502386	0.688941	0.382042	-0.574921	-0.501416	-0.569875
30	-0.030579	-0.271326	-0.215763	0.168795	0.134219	-0.051197	0.355834	0.2451	0.310468	-0.022567	0.180976	0.066699	-0.03427	-0.170118	0.064121	-0.003517	-0.243988	0.089149	0.566465	0.69576	0.716136	0.002486	-0.083643	0.22853	0.143984	-0.182609	-0.040074	-0.419443	-0.722781	-0.848923	-0.414197	-0.448016	-0.467411
31	-0.372074	-0.151593	-0.157815	0.096895	0.370091	-0.030275	-0.162559	-0.245209	-0.395478	0.21928	0.314221	0.124903	0.237018	0.174642	0.054125	-0.663564	-0.293357	-0.220693	0.457395	1.08366	1.34534	-0.457097	-0.026932	0.117085	-0.363785	0.251588	0.066107	-1.04699	-1.28764	-1.10977	-0.617636	-0.68042	-0.370502
32	-0.009902	-0.072814	0.303122	0.067796	-0.045249	0.139304	-0.207018	0.055783	0.345128	0.537472	0.489575	0.450069	0.139097	0.31968	0.601143	-0.076671	-0.665057	-0.102675	0.538631	1.11686	0.822719	0.327189	0.226816	0.624968	0.226672	0.088575	0.417073	0.094988	0.005846	0.345098	-0.246269	-0.362242	-0.070368
33	0.039964	0.060601	0.027907	-0.25408	-0.066339	0.012206	0.065162	-0.246915	-0.393178	0.260816	0.064288	0.325601	-0.116391	0.17305	0.139982	0.502186	0.638405	0.74348	0.273899	0.68865	0.730833	0.094141	0.63652	0.621797	-0.100621	0.098194	0.332213	-0.229875	-0.014186	-0.09031	-0.208215	-0.10258	0.061917
34	0.123581	0.177955	-0.082605	0.242351	0.20733	0.08818	0.204895	0.361621	0.454021	0.052295	0.049339	0.369699	0.044264	0.255859	0.409906	0.052375	-0.1176	0.195475	-0.058439	0.447632	0.441252	-0.000594	0.292249	0.296487	-0.11452	0.381879	0.472638	-0.618851	-0.286498	-0.26681	-0.336301	-0.431	-0.343727
35	-0.160995	0.182761	-0.159984	-0.177197	0.105184	0.290752	-0.218834	0.420597	-0.036823	-0.125282	0.29967	0.323901	-0.277071	0.126174	-0.01909	-0.333572	0.344248	0.096312	0.02627	0.619618	0.437851	-0.34089	0.197018	0.085402	-0.103721	0.056775	0.13874	-0.577021	-0.322021	-0.472348	-0.579762	-0.236855	-0.356716
36	0.011754	-0.085768	0.222116	0.085071	-0.117036	-0.057568	0.076106	0.106801	0.174543	0.126167	-0.297483	-0.013154	0.027763	0.321631	0.30972	0.204606	0.030802	0.284821	0.174975	0.460565	0.571082	0.233507	0.474159	0.581271	-0.006899	0.039729	0.242116	-0.468284	-0.344367	-0.358126	-0.411511	-0.52033	-0.387487
37	-0.009235	0.073023	0.162948	-0.096413	0.041281	0.347853	0.516905	0.292823	0.595471	-0.120759	0.207239	0.379095	-0.060084	-0.114454	0.058606	0.104982	-0.181016	0.030245	0.320129	0.708769	0.625935	0.09084	0.111945	0.259076	0.043178	0.117703	0.429143	-0.104299	-0.487844	-0.160758	-0.446064	-0.645894	-0.47635
38	-0.595571	-0.111823	-0.225358	-0.123784	0.401524	-0.150482	0.126773	0.413775	0.409103	0.481403	0.373075	0.25203	0.102205	0.019601	0.045624	-0.325375	-0.199149	-0.228004	0.781478	0.834766	0.8723	-0.065098	0.372987	0.242725	-0.065793	0.296521	0.021245	-0.445533	-0.444691	-0.489866	-0.513961	-0.336738	-0.396295
39	-0.098273	-0.10849	-0.08031	0.017481	-0.101334	-0.085556	-0.390095	0.68242	0.507042	0.378314	0.236201	0.104593	-0.048819	-0.051667	-0.080649	0.066339	0.268307	-0.075272	0.255836	0.513075	0.578545	-0.027462	-0.023225	-0.13596	0.003117	0.147652	-0.135758	-0.177738	0.185568	-0.048252	-0.523186	-0.479799	-0.527888
40	-0.348863	-0.125154	-0.32602	0.031609	-0.023999	-0.020349	0.172358	0.197909	-0.028134	0.000265	0.259804	0.026118	-0.186485	0.434011	0.121223	-0.048304	0.320933	-0.089079	0.347725	1.01522	0.49724	-0.499401	0.322929	-0.219449	-0.361135	0.150568	-0.166383	-0.589499	-0.435788	-0.522167	-0.4979	-0.187014	-0.415099
41	-0.089127	0.074794	-0.069786	-0.220979	0.011351	-0.013139	-0.175663	-0.18895	0.372393	0.353433	-0.110641	-0.046229	0.568094	0.080504	0.483594	0.268226	0.025262	0.259399	0.538749	0.543188	0.600461	0.309891	0.12548	0.301716	0.110055	-0.135182	0.055717	-0.634631	-0.915647	-0.629853	-0.561396	-0.252322	-0.369972
MEAN	-0.0320197	-0.051888	-0.0149439	0.0147159	0.0379617	0.0669123	0.175244	0.213776	0.182792	0.152878	0.115639	0.136214	0.19553	0.231332	0.160411	0.033493	0.107161	0.142561	0.393639	0.756407	0.653064	0.107095	0.429124	0.399857	0.0592331	0.177929	0.173639	-0.326564	-0.311252	-0.29188	-0.387226	-0.350227	-0.326623
SEM	0.0350462	0.0302915	0.0352527	0.0238002	0.0259882	0.0257347	0.0395307	0.0356948	0.0388837	0.0374005	0.049331	0.0496842	0.0323624	0.0358183	0.0361132	0.0356628	0.050944	0.0477365	0.0327016	0.0466918	0.0400235	0.0453073	0.0580041	0.0484	0.0342116	0.0281505	0.0329095	0.0587563	0.0699333	0.0579446	0.0320157	0.0339499	0.0368541
