# Supplementary material for: Amygdala–pons connectivity is hyperactive and associated with symptom severity in depression
Source: Commun Biol. 2022 Jun 10;5:574. doi: 10.1038/s42003-022-03463-0 (PMC9187701; doi:10.1038/s42003-022-03463-0)
Supplement: Supplementary file 3 — Supplementary Data 2 [file 42003_2022_3463_MOESM3_ESM.xlsx]

## Sheet: Sheet1
Subject	PON			HAB			AMG			AC			PC			IFG			STG			FUS			PUL			PAR			V1
	Neutral-Neutral Mask	Sad-Sad Mask	Fear-Fear Mask	Neutral-Neutral Mask	Sad-Sad Mask	Fear-Fear Mask	Neutral-Neutral Mask	Sad-Sad Mask	Fear-Fear Mask	Neutral-Neutral Mask	Sad-Sad Mask	Fear-Fear Mask	Neutral-Neutral Mask	Sad-Sad Mask	Fear-Fear Mask	Neutral-Neutral Mask	Sad-Sad Mask	Fear-Fear Mask	Neutral-Neutral Mask	Sad-Sad Mask	Fear-Fear Mask	Neutral-Neutral Mask	Sad-Sad Mask	Fear-Fear Mask	Neutral-Neutral Mask	Sad-Sad Mask	Fear-Fear Mask	Neutral-Neutral Mask	Sad-Sad Mask	Fear-Fear Mask	Neutral-Neutral Mask	Sad-Sad Mask	Fear-Fear Mask
1	0.541667	0.583333	0.541667	0.5	0.541667	0.458333	0.75	0.5	0.583333	0.583333	0.666667	0.708333	0.458333	0.75	0.708333	0.708333	0.458333	0.833333	0.458333	1	0.875	0.791667	0.916667	0.875	0.5	0.541667	0.416667	1	0.875	0.916667	0.75	0.625	0.833333
2	0.541667	0.958333	0.375	0.791667	0.708333	0.666667	0.5	0.833333	0.5	0.625	0.791667	0.625	0.875	0.916667	0.333333	0.5	0.583333	0.75	0.791667	0.958333	0.958333	0.458333	0.875	0.833333	0.791667	0.875	0.625	0.875	1	0.875	0.791667	0.958333	0.875
3	0.583333	0.5	0.791667	0.541667	0.625	0.708333	0.5	0.541667	0.625	0.541667	0.75	0.666667	0.75	0.708333	0.75	0.625	0.833333	0.75	0.75	1	1	0.916667	0.958333	0.916667	0.75	0.458333	0.916667	0.75	0.875	0.916667	0.75	0.791667	0.666667
4	0.625	0.625	0.458333	0.5	0.708333	0.708333	0.791667	0.916667	0.833333	0.666667	0.708333	0.666667	0.958333	0.833333	0.791667	0.791667	0.75	0.75	0.875	1	0.916667	0.875	1	1	0.666667	0.666667	0.583333	0.958333	1	1	0.833333	0.833333	0.916667
5	0.583333	0.583333	0.458333	0.541667	0.458333	0.416667	0.291667	0.583333	0.5	0.666667	0.375	0.25	0.791667	0.791667	0.708333	0.625	0.375	0.625	0.833333	0.916667	0.75	1	1	1	0.625	0.5	0.666667	0.916667	0.916667	0.916667	0.958333	0.791667	0.958333
6	0.583333	0.458333	0.541667	0.416667	0.416667	0.416667	0.75	0.5	0.75	0.583333	0.458333	0.791667	0.75	0.625	0.666667	0.666667	0.583333	0.833333	0.833333	0.958333	0.958333	1	0.958333	0.958333	0.75	0.541667	0.583333	0.916667	1	0.958333	0.666667	0.583333	0.666667
7	0.833333	0.708333	0.708333	0.708333	0.833333	0.75	0.916667	0.958333	0.833333	0.791667	0.958333	0.875	0.958333	0.916667	1	0.916667	0.958333	0.75	0.958333	1	1	1	0.958333	1	0.833333	0.875	0.958333	1	1	1	0.708333	0.666667	0.916667
8	0.5	0.333333	0.25	0.666667	0.333333	0.666667	0.541667	0.625	0.5	0.75	0.583333	0.541667	0.666667	0.625	0.875	0.583333	0.75	0.666667	0.833333	0.958333	0.958333	0.541667	0.958333	0.666667	0.75	0.583333	0.75	0.708333	0.666667	0.541667	0.666667	0.875	0.958333
9	0.458333	0.833333	0.583333	0.416667	0.583333	0.625	0.416667	0.541667	0.791667	0.541667	0.791667	0.625	0.625	0.833333	0.583333	0.75	0.708333	0.708333	0.791667	1	0.875	0.875	0.958333	0.916667	0.375	0.708333	0.583333	0.666667	0.875	0.75	0.791667	0.875	0.958333
10	0.208333	0.5	0.375	0.458333	0.333333	0.333333	0.541667	0.458333	0.458333	0.375	0.333333	0.458333	0.875	0.916667	0.75	0.541667	0.375	0.291667	0.625	0.875	0.541667	0.791667	1	0.875	0.666667	0.458333	0.708333	0.958333	1	0.958333	0.75	0.541667	0.833333
11	0.875	0.791667	0.791667	0.5	0.666667	0.666667	0.666667	0.666667	0.875	0.708333	0.75	0.958333	0.875	1	0.833333	0.791667	0.875	0.916667	0.625	1	1	1	1	1	0.708333	0.833333	0.833333	0.916667	0.958333	0.958333	0.916667	0.875	0.75
12	0.458333	0.666667	0.625	0.291667	0.666667	0.5	0.541667	0.458333	0.416667	0.625	0.916667	0.916667	0.375	0.333333	0.583333	0.666667	0.833333	0.833333	0.666667	0.833333	1	0.583333	0.875	1	0.5	0.5	0.541667	1	1	1	0.583333	0.583333	0.708333
13	0.5	0.541667	0.875	0.333333	0.458333	0.541667	0.458333	0.833333	0.666667	0.666667	0.875	0.875	0.916667	0.791667	0.833333	0.833333	0.791667	0.875	0.708333	0.916667	0.833333	0.833333	1	1	0.541667	0.666667	0.75	0.75	0.875	1	0.708333	0.875	0.75
14	0.791667	0.791667	0.541667	0.666667	0.208333	0.791667	0.708333	0.75	0.75	0.333333	0.708333	0.541667	0.708333	0.875	0.791667	0.5	0.583333	0.791667	0.458333	0.75	0.666667	0.708333	0.833333	0.875	0.541667	0.625	0.875	0.833333	0.875	0.791667	0.625	0.958333	0.833333
15	0.392857	0.892857	0.5	0.535714	0.678571	0.642857	0.571429	0.714286	0.535714	0.642857	0.607143	0.571429	0.5	0.678571	0.785714	0.678571	0.392857	0.678571	0.857143	1	1	0.928571	1	1	0.5	0.714286	0.75	0.785714	0.785714	0.892857	0.571429	0.75	0.928571
16	0.708333	0.666667	0.541667	0.666667	0.541667	0.458333	0.5	0.666667	0.75	0.625	0.333333	0.541667	0.708333	0.833333	0.833333	0.75	0.75	0.75	0.708333	0.791667	0.833333	0.916667	0.833333	0.791667	0.583333	0.333333	0.791667	0.75	0.708333	0.958333	0.75	0.666667	0.5
17	0.5	0.666667	0.75	0.458333	0.916667	0.5	0.666667	0.375	0.458333	0.708333	0.416667	0.333333	0.458333	0.625	0.416667	0.416667	0.625	0.5	0.625	0.916667	0.916667	0.875	0.958333	0.916667	0.375	0.75	0.708333	0.375	0.833333	0.958333	0.625	0.875	0.625
18	0.541667	0.708333	0.458333	0.541667	0.5	0.583333	0.75	0.791667	0.708333	0.708333	0.583333	0.625	0.791667	0.583333	0.625	0.333333	0.458333	0.75	0.875	0.916667	0.916667	0.958333	0.958333	0.916667	0.833333	0.75	0.458333	0.958333	0.916667	0.875	0.708333	1	0.958333
19	0.541667	0.625	0.708333	0.541667	0.5	0.416667	0.666667	0.541667	0.833333	0.375	0.625	0.625	0.583333	0.791667	0.75	0.833333	0.708333	0.833333	0.708333	0.5	0.583333	0.5	0.75	0.833333	0.416667	0.583333	0.625	0.875	0.958333	0.875	0.958333	1	0.875
20	0.75	0.5	0.833333	0.541667	0.541667	0.541667	0.458333	0.5	0.666667	0.583333	0.625	0.958333	0.791667	0.666667	0.75	0.708333	0.541667	0.666667	0.791667	0.875	0.416667	0.666667	0.916667	0.708333	0.583333	0.5	0.583333	0.833333	0.791667	0.916667	0.666667	0.916667	0.833333
21	0.5	0.75	0.375	0.333333	0.541667	0.791667	0.666667	0.541667	0.833333	0.583333	0.666667	0.666667	0.916667	0.791667	0.666667	0.791667	0.708333	0.583333	0.875	0.958333	0.958333	0.583333	0.916667	0.916667	0.708333	0.625	0.708333	1	0.958333	0.958333	0.625	0.583333	0.625
22	0.357143	0.714286	0.5	0.678571	0.678571	0.75	0.678571	0.678571	0.75	0.428571	0.571429	0.75	0.785714	0.607143	0.75	0.857143	0.857143	0.785714	0.678571	0.928571	0.892857	0.857143	0.821429	0.964286	0.607143	0.642857	0.714286	1	0.928571	0.928571	0.678571	0.678571	0.785714
23	0.791667	0.583333	0.583333	0.666667	0.666667	0.583333	0.666667	0.75	0.625	0.375	0.75	0.75	0.833333	1	0.75	0.5	0.833333	0.916667	0.583333	1	0.916667	0.708333	0.916667	0.791667	0.541667	0.708333	0.75	0.541667	0.916667	0.791667	0.75	0.875	0.875
24	0.708333	0.75	0.625	0.333333	0.291667	0.541667	0.791667	0.75	0.625	0.625	0.791667	0.791667	0.958333	0.958333	0.958333	0.791667	0.916667	0.708333	0.875	0.958333	0.916667	0.75	0.958333	0.958333	0.458333	0.791667	0.5	0.833333	0.916667	0.875	0.708333	0.875	0.75
25	0.625	0.541667	0.583333	0.333333	0.708333	0.583333	0.666667	1	0.833333	0.708333	0.958333	0.791667	0.666667	0.666667	0.416667	0.791667	0.916667	0.833333	0.916667	1	0.875	0.958333	1	0.958333	0.666667	0.958333	0.5	1	1	1	0.916667	0.791667	1
26	0.75	0.416667	0.75	0.458333	0.375	0.166667	0.541667	0.583333	0.541667	0.666667	0.625	0.625	0.708333	0.666667	0.625	0.666667	0.625	0.541667	0.791667	0.708333	0.75	0.791667	0.875	0.916667	0.666667	0.833333	0.625	0.875	0.833333	0.875	0.875	0.875	0.916667
27	0.821429	0.964286	0.75	0.642857	0.571429	0.642857	0.571429	0.785714	0.892857	0.5	0.821429	0.571429	0.892857	0.964286	0.75	0.821429	0.821429	0.678571	0.821429	0.892857	0.928571	0.785714	0.964286	1	0.678571	0.857143	0.5	1	0.964286	1	0.571429	0.535714	0.285714
28	0.357143	0.714286	0.464286	0.535714	0.607143	0.571429	0.642857	0.785714	0.535714	0.642857	0.857143	0.678571	0.464286	0.607143	0.75	0.821429	0.642857	0.464286	0.607143	0.892857	0.75	0.678571	0.964286	0.857143	0.928571	0.607143	0.428571	0.678571	0.785714	0.821429	0.642857	0.714286	0.785714
29	0.583333	0.625	0.5	0.375	0.708333	0.708333	0.625	0.708333	0.583333	0.458333	0.75	0.708333	0.833333	0.666667	0.833333	0.5	0.833333	0.75	0.916667	1	0.916667	0.791667	1	0.958333	0.958333	0.875	0.833333	0.958333	0.916667	0.791667	0.875	0.833333	0.75
30	0.583333	0.791667	0.791667	0.75	0.791667	0.333333	0.5	0.75	0.583333	0.75	0.916667	0.791667	0.916667	0.791667	0.958333	0.75	1	0.875	0.875	1	1	0.75	0.958333	0.875	0.666667	0.75	0.791667	0.833333	1	0.958333	0.791667	0.916667	0.791667
31	0.666667	0.75	0.666667	0.458333	0.75	0.416667	0.791667	1	0.916667	0.916667	0.916667	0.958333	0.666667	1	0.833333	0.958333	0.916667	0.875	0.958333	0.958333	1	1	1	1	0.583333	0.958333	0.791667	1	0.958333	1	1	0.958333	0.958333
32	0.541667	0.5	0.291667	0.416667	0.541667	0.375	0.583333	0.666667	0.375	0.666667	0.708333	0.666667	0.666667	0.791667	0.75	0.541667	0.75	0.791667	0.625	0.875	0.916667	0.541667	0.916667	0.791667	0.708333	0.875	0.666667	0.875	0.791667	0.791667	0.625	0.833333	0.625
33	0.458333	0.75	0.791667	0.708333	0.583333	0.583333	0.583333	0.75	0.541667	0.75	0.791667	0.708333	0.625	0.75	0.875	0.916667	0.916667	0.833333	0.916667	0.958333	0.791667	0.958333	0.833333	0.916667	0.583333	0.708333	0.666667	0.958333	0.958333	0.833333	0.75	0.833333	0.625
34	0.5	0.25	0.5	0.458333	0.708333	0.5	0.666667	0.5	0.666667	0.75	0.625	0.791667	0.666667	0.5	0.708333	0.583333	0.708333	0.583333	0.75	1	1	0.708333	1	1	0.583333	0.625	0.916667	0.875	1	0.916667	0.708333	0.958333	0.833333
35	0.791667	0.5	0.791667	0.541667	0.583333	0.375	0.291667	0.583333	0.708333	0.583333	0.583333	0.625	0.5	0.833333	0.666667	0.625	0.833333	0.666667	0.541667	0.875	0.833333	0.875	0.958333	0.833333	0.541667	0.5	0.833333	0.791667	0.833333	0.875	0.833333	0.875	0.875
36	0.166667	0.583333	0.583333	0.375	0.666667	0.5	0.458333	0.583333	0.583333	0.625	0.708333	0.541667	0.75	1	0.583333	0.625	0.5	0.5	0.791667	0.958333	0.958333	0.916667	1	0.916667	0.583333	0.625	0.625	0.791667	0.833333	0.791667	0.75	0.458333	0.5
37	0.5	0.75	0.458333	0.458333	0.375	0.875	0.583333	0.541667	0.833333	0.333333	0.708333	0.625	0.25	0.625	0.5	0.458333	0.75	0.416667	0.375	0.791667	0.708333	0.791667	0.875	1	0.333333	0.416667	0.708333	0.583333	0.541667	0.666667	0.541667	0.666667	0.708333
38	0.625	0.791667	0.666667	0.541667	0.541667	0.541667	0.708333	0.791667	0.833333	0.708333	0.791667	0.916667	0.916667	0.958333	1	0.708333	0.75	0.791667	0.75	1	1	0.791667	1	1	0.708333	0.666667	0.625	0.875	0.958333	1	0.958333	0.875	0.833333
39	0.5	0.541667	0.75	0.416667	0.541667	0.458333	0.625	0.625	0.5	0.5	0.708333	0.833333	0.375	0.5	0.583333	0.541667	0.791667	0.75	0.458333	0.875	0.708333	0.416667	0.75	0.541667	0.416667	0.75	0.583333	0.5	0.666667	0.791667	0.958333	0.791667	0.791667
40	0.678571	0.642857	0.607143	0.464286	0.607143	0.607143	0.75	0.75	0.785714	0.5	0.535714	0.857143	0.678571	0.535714	0.785714	0.714286	0.678571	0.75	0.892857	0.964286	0.964286	0.892857	0.964286	1	0.75	0.964286	0.892857	0.928571	1	0.928571	0.785714	0.892857	0.892857
41	0.607143	0.785714	0.785714	0.321429	0.428571	0.464286	0.642857	0.75	0.392857	0.428571	0.464286	0.571429	0.785714	0.857143	0.607143	0.5	0.428571	0.5	0.607143	1	0.857143	0.892857	0.821429	0.75	0.571429	0.5	0.642857	1	0.857143	1	0.75	0.821429	0.928571
MEAN	0.576365	0.649535	0.598142	0.509437	0.57288	0.555168	0.610337	0.673926	0.657956	0.600029	0.68554	0.692073	0.713995	0.760163	0.724884	0.675232	0.710075	0.710947	0.740999	0.921022	0.869338	0.796603	0.931765	0.903165	0.622822	0.675668	0.683217	0.84698	0.89097	0.894019	0.753049	0.797184	0.792247
SEM	0.0246695	0.0243187	0.0246268	0.0201512	0.0236061	0.0229586	0.0206867	0.0237864	0.0237933	0.0210379	0.0255987	0.0250847	0.0280372	0.0251503	0.0234921	0.0231246	0.0264613	0.0224621	0.0234134	0.0157252	0.021554	0.0249465	0.0110328	0.0164635	0.022529	0.0250271	0.0216136	0.0237298	0.0169247	0.0157255	0.0189102	0.0218075	0.0234841
