# Supplementary material for: Amygdala–pons connectivity is hyperactive and associated with symptom severity in depression
Source: Commun Biol. 2022 Jun 10;5:574. doi: 10.1038/s42003-022-03463-0 (PMC9187701; doi:10.1038/s42003-022-03463-0)
Supplement: Supplementary file 4 — Supplementary Data 3 [file 42003_2022_3463_MOESM4_ESM.xlsx]

## Sheet: panel a
Subject	AMG			HAB			AC			PC			IFG			STG			FUS			PUL			PAR			P/PC
	Neutral	Sad	Fear	Neutral	Sad	Fear	Neutral	Sad	Fear	Neutral	Sad	Fear	Neutral	Sad	Fear	Neutral	Sad	Fear	Neutral	Sad	Fear	Neutral	Sad	Fear	Neutral	Sad	Fear	Neutral	Sad	Fear
1	0.010906	-0.009139	0.03979	-0.699075	0.452446	0.544201	-0.364945	-0.325458	-1.54743	-0.420569	2.02602	0.450722	0.086818	0.094415	-0.402199	-0.135273	1.22955	0.907815	-0.393743	-0.781296	-0.509647	0.027739	0.568442	0.262445	0.02515	1.1979	-0.115553	0.926808	3.38137	1.02249
2	-0.477843	0.22396	-0.308511	0.386242	0.06042	0.036149	-2.42738	-0.022832	-2.20049	-0.360186	0.115739	-0.141798	-0.571237	-0.194137	-0.433686	-0.708059	0.168921	0.034977	0.133446	0.283927	0.395351	-0.35081	0.187814	0.144063	-1.77706	0.599094	-0.173086	-0.286667	1.1865	0.394822
3	0.120564	0.233562	0.059448	0.496096	0.882445	0.701018	0.537384	0.115515	-0.131826	0.810836	0.105712	-0.197977	0.528669	0.086775	-0.37088	0.200457	0.16144	-0.103785	0.763323	0.25992	-0.192789	0.057752	0.145057	0.094098	0.633014	0.473146	-0.848882	0.759745	-0.063949	0.593714
4	0.187673	0.207497	0.107916	0.905161	0.797562	0.353405	-0.307467	-0.115277	-0.278192	0.298013	0.865761	0.380145	0.374811	0.099288	0.329957	-0.097235	-0.073199	0.429212	-0.024909	0.537459	-0.534959	0.194334	0.246112	0.345094	-0.802416	1.18775	0.482546	-0.929335	-0.16782	0.762594
5	0.284242	0.177789	-0.240041	-0.891541	-1.31784	0.859958	0.589374	-0.134347	-0.021733	0.321944	-0.83874	-0.387239	-0.108059	-0.737686	-0.007694	0.000794	0.262786	0.579738	-0.049569	0.082035	-0.704497	0.066729	-0.874696	-0.095226	-0.008462	0.354807	-1.28092	-0.1013	-1.68414	0.245619
6	-0.2856	-0.155168	-0.033406	0.072933	-0.308016	-0.539171	-0.58544	-0.496734	-0.064384	-0.221249	-0.342814	-0.146955	0.100475	0.013147	-0.149745	-0.08628	0.265762	0.73935	-0.005868	0.185339	0.371393	0.117924	0.053904	-0.047131	0.223587	0.27353	-0.106591	-0.683633	0.325171	-0.158025
7	0.223503	0.187452	-0.006984	-1.00641	1.01759	1.44934	0.26583	0.094041	0.399456	0.37635	0.647127	0.397101	-0.095967	0.348902	-0.917214	0.620996	-0.108488	-0.131822	-1.07796	-1.87053	-2.6881	-0.431548	0.181209	0.266468	0.103094	-0.109035	-1.63506	0.024646	-1.92851	1.17786
8	0.091713	0.042278	-0.589145	0.206977	-0.440699	-0.657667	-1.80364	0.564055	-0.48257	-0.419576	0.136809	0.017145	-0.437887	0.358348	-0.63017	-0.077246	-0.090078	-0.848599	-0.382625	0.400832	-0.201901	-0.032374	-0.058415	-0.412715	-0.610405	0.117214	-0.522813	-2.53134	-0.920625	-1.18492
9	-0.360691	0.484026	-0.125719	-0.269759	1.14304	0.395685	-0.93978	-0.224803	-0.459777	-0.62469	-0.004846	-0.194972	-0.959668	-0.220241	-0.225852	0.125147	0.077765	-0.948552	-0.171097	0.60934	-0.590904	0.053451	0.154382	-0.432413	-0.885949	-0.5064	-0.51716	-0.600591	0.841479	0.18631
10	-0.025451	0.093035	-0.04055	2.06871	0.581609	-0.785585	-0.281815	0.004869	-0.719551	0.607512	0.000351	-0.301731	-0.16401	-0.191543	0.515862	0.92097	-0.186573	-1.51348	-0.135093	-0.488779	-0.582808	0.902079	0.76414	-0.209933	0.551325	0.406221	0.668153	-0.152517	-0.873604	-3.85777
11	0.318335	0.141633	-0.220817	-0.382548	-0.562476	0.464672	-0.92367	-1.47522	-2.66533	-0.619378	-1.87578	-1.06497	-0.619836	-0.48231	-1.41777	-0.235074	-0.917157	-1.50503	-0.212048	-0.648648	-1.89788	-0.432851	-0.360155	-0.185316	-0.488039	-0.794879	-3.69335	-3.01926	-2.28124	-2.79573
12	-0.077733	-0.289304	-0.347701	-0.062846	0.179806	1.26957	-0.395378	-0.001343	0.207682	1.1355	-0.267626	0.133712	-0.085468	-0.272228	0.452376	0.831363	-0.440995	0.820894	0.578065	0.079272	1.55485	0.1486	0.137621	0.625597	2.36978	-1.08863	1.69045	0.450011	-0.065926	0.195809
13	-0.129614	-0.167157	-0.41672	-1.23228	-1.52461	-2.0501	-0.412474	-0.013333	-0.774811	-0.541026	-0.595613	-1.77095	-0.615139	-0.857715	-0.739151	-1.28671	-1.31154	-1.62508	-1.24822	-0.930752	-0.582209	0.016653	-0.338162	-0.573197	0.458183	-0.377266	-1.33693	-0.308802	-1.25364	-2.91801
14	0.380411	-0.054026	-0.32237	0.417132	1.21715	0.553039	0.72781	-0.437827	0.348478	-0.05362	0.635455	0.664516	0.694875	0.439347	1.06629	0.593926	0.640589	1.6567	0.607552	1.98025	0.691885	0.048044	0.459286	0.256246	0.693063	4.51318	0.951569	-1.13097	-0.351003	0.626895
15	-0.162201	0.001969	-0.196831	0.746723	0.42962	-1.0615	-1.12009	-0.47411	-0.519282	-0.324367	-0.034167	-0.181682	-0.214874	-0.22852	-0.352288	-0.312981	-0.205699	-0.65427	0.046928	0.296193	-0.565948	0.16384	-0.177923	-0.205814	0.772033	0.444061	-0.229548	-0.809076	-1.7897	-0.649512
16	0.154748	0.059631	-0.310881	0.168722	0.863033	0.910571	-0.072825	0.202184	0.565072	1.20066	0.212726	-0.007815	-0.010747	1.38108	0.407803	0.233641	0.198124	-0.151315	0.401628	0.347827	-0.009418	0.478883	0.357475	0.478517	0.59782	0.216987	0.116661	1.47084	-0.399565	0.38485
17	0.163636	0.102454	0.312743	0.312655	-0.844313	0.506209	0.531495	-0.127895	0.76016	1.48696	0.57906	-0.827858	0.250701	0.412402	-0.025354	0.833526	0.664563	0.601153	0.250359	-0.104906	0.201487	0.230765	-0.147528	0.049121	0.647972	0.553933	1.18188	1.14387	0.198371	-2.06813
18	-0.100541	0.158831	0.088944	-0.503426	-0.594004	-1.28679	0.071211	0.543368	-0.682467	0.131677	0.248662	0.130019	-0.930128	-0.821487	-0.496855	0.34829	0.092992	-0.589429	0.252997	-0.076937	-0.57124	0.146897	0.581591	-0.085861	-0.457714	-1.45807	-0.89198	-0.542919	-3.28042	-0.861698
19	-0.503275	-0.212257	0.185502	0.229269	0.045467	0.78359	-0.217747	-1.59609	-0.904599	-1.30229	-1.67609	-0.018273	-1.52778	-0.386278	0.877021	-2.53266	-1.53865	-0.608956	-2.43818	-0.57729	-0.74623	0.007882	0.222231	0.488602	-3.4352	-0.451473	-0.345167	-1.16322	-2.06657	0.948115
20	-0.174609	-0.241682	0.090706	0.899293	0.251085	0.81967	-0.355355	-0.165446	0.227418	0.126723	0.055316	-0.023499	-0.562181	-0.16362	-0.308316	0.089383	-0.186132	-0.179324	0.270865	0.411436	-0.127439	0.048006	-0.125501	-0.016045	-0.328321	0.034645	-0.071553	-0.265085	-0.276087	-0.157759
21	0.355375	-0.153394	0.383027	0.040358	-0.380596	-0.131255	-0.26595	-0.380063	0.673983	-0.393129	-0.181783	0.154554	0.672912	0.027055	1.13608	0.543263	-0.407007	0.325279	-0.177581	0.048878	0.195771	-0.148478	-0.211408	0.022159	1.15241	-0.113919	0.444795	-0.298363	-1.32049	1.06003
22	0.11561	-0.049784	0.118492	0.3546	0.602046	0.513066	-0.058861	0.263867	-0.791689	0.296294	0.205866	-0.434392	0.003284	0.134683	-0.165242	0.094329	0.218313	0.188563	-0.021765	-0.24557	-0.148421	-0.123947	0.087359	0.091811	0.226361	-0.276248	0.040498	1.50183	-0.003298	-0.515791
23	0.169772	0.10109	0.729592	-0.353004	-0.609625	-1.33726	0.496618	-1.78628	0.664331	2.04379	0.192775	1.67052	0.201882	-0.816192	0.173129	0.829108	-0.255267	2.05116	-0.417854	-0.820779	0.141466	0.576806	0.064469	0.845889	2.61391	0.031205	2.38114	-1.90627	-3.263	-0.828674
24	-0.629898	0.088512	-0.026634	-0.107096	-1.22689	-2.12727	-0.389658	0.964852	-0.970599	-0.165337	-0.55744	-0.615048	-0.037094	-0.070187	-0.558027	0.680362	0.46899	-0.025913	4.07745	2.41029	3.09044	0.16375	-0.26239	-0.42757	2.31948	-1.46654	1.05388	-1.70818	1.00066	-0.996765
25	-0.100302	0.201717	0.371607	0.021129	0.68127	1.05704	-1.13655	-0.768345	0.324673	-0.479063	0.235417	0.220061	0.131496	0.401161	-0.349253	-0.341542	0.132677	-1.53491	-0.698575	0.415658	-1.75834	-0.255029	0.673202	0.080639	-0.70297	-0.286682	-1.14725	-0.287608	-1.32793	0.176645
26	-0.189289	0.032799	-0.607928	0.776156	0.788264	0.433418	1.01006	-0.399642	0.242375	0.233255	-0.435209	0.167618	-0.266406	-0.556852	-1.85352	-0.293146	-0.665895	-1.11097	-0.258701	-0.343125	-0.47126	0.277782	0.081034	0.294954	-0.565116	-1.64997	-0.419105	-0.454983	-2.26246	-1.75562
27	-0.531046	-0.37156	-0.307773	-0.078974	0.339628	-1.05183	-1.18181	-2.43148	-0.871839	0.172876	-2.57629	-1.66635	-0.899723	-1.3789	-3.26218	-4.95869	-1.73459	-5.30371	-5.28364	-1.60806	-6.50757	0.125567	0.191031	-1.17233	-2.36197	-0.409891	-3.98718	-1.61875	-6.83926	-6.03315
28	0.124944	0.030105	1.11897	1.35765	3.94948	2.27886	-0.172864	-1.92541	-0.159085	2.86926	6.3734	2.98441	-1.25273	-0.604656	-0.250029	1.06169	1.95732	2.38614	-0.334729	-0.762647	-0.666026	0.50814	1.5433	1.15973	-3.54406	-3.60363	-4.71411	-0.243055	-0.505987	-2.86446
29	0.045724	0.289697	0.012305	-0.175518	0.397895	0.036213	-2.15638	-0.829186	-2.59045	-1.0877	0.028278	-0.426158	0.172414	0.06645	1.20121	-0.341856	0.38544	-0.538264	-0.070394	-0.120932	-2.0017	0.011375	0.277775	0.059644	0.155161	-0.390773	-2.45834	-3.66965	-0.087931	-0.908463
30	-0.373789	-0.442925	0.41617	-1.74322	-1.80337	-0.720967	-0.247772	0.126945	0.95534	-0.794847	-0.821193	-0.428381	-0.240808	-0.870248	0.441291	-2.45559	-1.001	0.177001	-0.955445	-2.26169	0.22942	-1.17895	0.148516	-0.690578	0.889013	0.699648	-0.976421	-2.68063	-1.07101	-0.858866
31	-0.824377	-0.297055	0.197942	-1.31117	-1.13795	0.093799	0.151956	-0.590102	0.661354	-2.32716	-3.15507	-0.097445	-1.09469	-0.984291	-0.427275	-1.04367	-0.355716	0.366219	-2.50191	-2.15648	-0.298806	-0.879582	-0.539925	-0.053275	-2.4927	-0.948713	1.62145	-6.77774	-3.24325	0.154452
32	-0.280941	0.229598	-0.109858	0.91718	0.385348	1.31186	-0.031107	0.064244	-0.210889	0.70331	-0.561416	-1.00498	0.303926	0.888109	-2.32936	0.2477	0.733118	0.919944	0.325237	0.416105	-0.12033	0.144799	0.232804	0.282046	0.175585	0.079956	-0.476592	-0.114579	-3.71462	-5.64059
33	-0.001543	0.132593	-0.625922	0.93809	1.49782	-0.400508	0.07915	-0.160924	0.933784	0.277407	-0.561764	-0.331976	-0.037295	0.182727	0.12333	0.742438	-1.21525	-0.13154	1.16176	-1.20408	-1.75403	0.523903	0.401978	0.003925	2.85054	1.85797	1.29973	0.011931	0.319505	0.746634
34	-0.001543	0.345611	-0.499365	0.93809	-0.686431	-2.0522	0.07915	0.510797	1.33162	0.277407	-0.796701	0.513763	-0.037295	0.095375	-1.48737	0.742438	1.53025	1.06388	1.16176	-0.738329	-1.96338	0.523903	0.477333	-0.079367	2.85054	0.40101	-0.944576	-2.37864	-3.29206	-2.66594
35	-0.882046	-1.50604	-0.120269	-1.85366	-2.18055	2.73593	-0.120881	1.46211	-0.246172	-0.10778	-2.30501	0.863277	-0.23541	-1.29143	1.20026	-1.07831	-2.28091	1.39411	-1.68785	-2.72164	-1.45809	-0.149375	-2.18933	2.34686	0.799754	-1.5995	2.00309	0.008945	-1.50938	1.91103
36	0.11262	-0.291231	-0.013412	1.01572	0.571333	0.717531	-0.519263	-0.375383	-0.513842	2.13085	1.20072	0.768003	-1.02184	0.098099	0.041491	0.450699	-0.194842	0.169527	0.97852	1.20269	1.19204	0.672898	0.386495	0.488932	0.256256	0.807598	0.762498	1.96894	-0.24575	-0.410159
37	0.169808	-0.62066	-1.22434	-0.393119	-1.2115	-0.391398	-2.52544	-1.10758	1.54586	-2.94214	-1.44527	-0.563803	-0.681699	-2.25237	1.22757	-2.13774	-0.110901	-0.001795	-1.23635	-1.58102	-0.017818	-0.03878	-0.941571	-0.031569	-2.89686	-3.42709	-2.06493	-14.3757	-2.46264	-3.68381
38	-0.085551	-0.14478	-0.141235	-2.33021	-3.31313	-1.78788	-0.639015	-0.546422	-1.41149	-0.984868	-0.61437	-1.92553	-0.570475	-1.08748	-2.92314	0.122945	-1.85895	0.063816	-2.68007	-3.73479	-2.88277	-0.483213	-0.761224	-0.132034	-1.14333	0.436327	-2.20122	-4.30505	-5.08893	-1.62037
39	0.116509	0.560268	0.745489	-0.574882	1.15222	-3.23186	-2.10786	-1.9516	-4.95238	-0.443191	-0.271138	-1.6405	-0.933804	0.283484	-1.48507	-0.49348	0.426529	0.297983	-2.26811	-1.25967	-3.82073	-0.326318	0.321448	-0.940747	-0.13497	0.669464	1.66827	-2.0847	-1.56362	-4.80761
40	0.068714	0.324295	-0.247255	0.53129	0.296909	0.383755	-0.023493	1.25185	-0.55149	0.17915	-0.479805	0.84158	-0.019197	0.3404	0.090484	0.10769	0.336586	-0.022605	0.260084	0.170999	0.121746	0.437943	0.425831	0.153601	-0.059271	-0.12665	0.172927	-0.956829	-0.412132	0.264213
41	1.08448	-5.87621	0.506829	0.367871	-1.7997	0.129183	-0.622762	-1.98052	-1.99875	-1.59051	-6.09483	-0.20365	-0.828139	-5.55814	-0.553554	-0.564419	-7.38149	0.03965	-2.63355	-6.88265	0.1609	-0.529461	-5.19491	0.401661	-2.84875	-6.88495	-1.30253	-0.23164	-4.84901	-0.357268
MEAN	-0.0463073	-0.156877	-0.0389804	0.00486134	-0.0331272	-0.00671929	-0.435796	-0.357926	-0.411695	-0.0127536	-0.307994	-0.10358	-0.281398	-0.348177	-0.313098	-0.21363	-0.306552	-0.0564936	-0.392582	-0.531272	-0.634841	0.0320908	-0.0685684	0.0841704	-0.101939	-0.258894	-0.388324	-1.17926	-1.29787	-0.920659
SEM	0.0552814	0.152705	0.0654501	0.140682	0.193541	0.190506	0.130407	0.135686	0.190596	0.170259	0.26635	0.138796	0.0831769	0.166018	0.161668	0.178756	0.222159	0.194227	0.226955	0.241906	0.239704	0.0630805	0.156634	0.0886046	0.2466	0.262391	0.245621	0.418829	0.294616	0.295943

## Sheet: panel b
Subject	PON			HAB			AC			PC			IFG			STG			FUS			PUL			PAR			P/PC
	Neutral	Sad	Fear	Neutral	Sad	Fear	Neutral	Sad	Fear	Neutral	Sad	Fear	Neutral	Sad	Fear	Neutral	Sad	Fear	Neutral	Sad	Fear	Neutral	Sad	Fear	Neutral	Sad	Fear	Neutral	Sad	Fear
1	0.195948	-0.037172	0.061909	0.613201	-0.29611	-0.228473	-0.013678	-1.44606	0.187646	0.018267	0.536305	-0.178665	0.15553	0.092788	-0.071392	0.452025	0.203399	0.005487	0.146602	-0.227794	0.483535	0.186411	-0.023706	0.031637	-1.05892	-0.404066	-0.520341	-0.426711	-0.03296	-0.551328
2	-0.060447	0.021694	0.044813	-0.240601	0.274429	-0.024988	0.089381	-0.533027	0.49247	0.237926	0.096589	-0.054779	-0.091264	-0.198645	-0.053997	-0.107431	-0.109465	0.022329	0.154502	-0.279907	0.20701	0.102913	-0.05244	0.046395	-0.110292	0.082955	-0.155917	-0.404953	-2.22395	-0.6901
3	0.04631	-0.096975	-0.025749	-0.699801	-0.668969	-0.269448	0.449923	0.766328	1.06589	0.811997	0.542399	0.09245	0.171382	0.254425	0.08397	0.580043	0.178899	0.495994	1.05271	0.047174	0.355536	0.158185	0.283539	0.196113	0.484329	0.525309	-0.059804	0.358593	0.027869	0.877277
4	0.243345	-0.005658	0.213589	0.265411	-0.079193	0.851207	0.070121	-0.186127	-0.385187	-0.382718	0.123257	-0.092441	0.276179	-0.161012	-0.011825	0.553949	0.30803	-0.035821	0.973553	0.58033	0.360735	0.397399	0.023692	0.174623	-1.30227	0.007744	-0.064477	0.83384	0.715739	0.220493
5	-0.060885	0.040777	0.606305	0.190291	-0.119765	-0.169755	0.047493	0.524193	0.86182	0.328709	0.303126	0.056722	0.231343	-0.028589	0.503683	0.155764	0.172595	0.196274	0.037282	-0.025631	0.010037	-0.096953	0.235555	0.495966	-0.034316	0.374963	0.421093	-0.069387	-0.373778	0.47601
6	-0.060815	0.053514	0.034592	-0.208415	0.451355	0.236544	0.80578	-0.325088	0.041708	-0.092494	0.101601	-0.039474	-0.223438	0.056848	0.356222	-0.20932	-0.152875	-0.255074	0.007747	-0.020315	0.208039	0.126475	0.212369	0.159766	-0.02477	-0.000648	0.315775	-0.204476	1.21652	-0.088774
7	-0.175342	0.001514	-0.074162	-0.123272	-0.112105	-0.213983	0.198045	0.094134	-0.236597	-0.28022	0.741644	0.465227	0.063029	-0.10804	-0.188037	-1.25217	0.508137	0.48628	-0.301284	0.91923	0.847674	-0.362375	0.111182	0.000308	-0.561257	1.67147	1.4419	-0.138718	0.125564	0.919493
8	0.25593	0.480528	0.328865	0.078152	1.21874	0.373106	0.382918	1.2349	0.245248	0.135069	1.6313	0.431287	0.45278	1.10539	-0.275556	0.272471	1.96984	0.369098	0.574972	3.08071	-0.345265	0.407181	0.995959	-0.09212	1.0157	3.20081	1.51146	2.4732	1.65338	1.20734
9	-0.351461	0.328716	0.064344	-0.727133	0.314924	0.037911	-0.772758	0.241768	-0.112157	-0.061307	0.171282	0.061751	0.069873	0.117069	-0.098026	0.113042	-0.02308	-0.083174	-0.469955	0.009263	0.266964	-0.347724	0.366899	0.017347	-0.143523	-0.034811	-0.247353	1.31128	-0.077079	-0.219766
10	0.262813	-0.078417	0.087632	-0.299424	0.389337	-0.076275	-0.269129	0.082944	0.375729	-0.026044	0.064513	0.377918	0.518626	0.374063	0.173096	0.254401	-0.040126	0.01203	0.345093	-0.132941	0.585572	0.191997	-0.106397	-0.073157	-0.297508	-0.08331	0.15292	-0.294387	-0.238693	0.786033
11	0.159746	0.742112	0.358875	-0.380047	1.63675	-0.107146	1.4301	3.1231	0.800927	1.18141	1.57927	0.122898	0.015034	1.32109	0.450088	0.983054	1.83333	1.31125	1.47096	2.53112	2.44458	0.312271	1.32669	1.20601	-0.088446	1.29549	2.47516	2.14749	1.50199	2.62528
12	0.069036	0.062908	0.031421	0.221929	-0.02767	0.119438	0.252718	0.461646	-0.329828	1.138	0.058512	-0.079374	0.067142	0.062578	-0.063283	0.664198	-0.18833	-0.005373	0.262828	0.027115	0.147765	0.196133	0.058702	-0.095529	-0.048315	0.179234	-0.294834	0.337997	-0.043671	0.385408
13	0.119046	0.219397	0.021987	-0.103058	0.197128	0.015819	-0.437262	0.302078	-0.045933	0.079115	0.288522	-0.29936	-0.27509	-0.195637	0.184602	-0.109954	0.255415	-0.021766	0.549994	0.027611	0.235302	0.086119	0.054595	0.061199	0.224503	0.221012	-0.04789	-0.71184	-0.028855	0.09236
14	0.193384	0.053527	0.272426	0.239038	-0.077735	0.257466	1.31894	1.61097	0.948518	0.383698	0.127763	0.448914	0.059946	0.937539	0.595553	0.729537	0.61126	0.204501	0.830496	0.521932	0.309474	0.120772	0.093753	0.487766	0.89351	0.687795	0.765276	0.474276	0.310981	0.6745
15	0.150026	0.179731	0.061321	0.211073	0.173144	0.338033	-0.461329	-0.280195	1.05089	0.048642	0.164032	0.857558	-0.135128	0.285907	-0.086087	0.048864	0.374509	0.269007	0.025239	0.997928	0.583957	0.249013	0.399652	0.250921	0.069785	1.14019	0.78726	-1.08199	-0.570668	-0.075881
16	-0.258468	0.09658	0.00689	-0.490023	-0.141201	-0.280634	-0.606481	0.16936	-0.69668	-0.048316	-0.055744	-0.216171	-0.279837	0.053371	-0.598231	-0.42238	0.274082	-0.048855	-0.808224	0.131015	0.160845	-0.126763	-0.091398	0.047115	-0.18293	-0.136954	-1.03178	0.150459	-0.378259	-0.834066
17	0.210418	0.238367	0.179297	-0.315784	0.760725	0.172395	0.526922	0.85026	0.437267	-0.042265	0.236904	0.099532	0.032486	0.777251	0.711971	-0.126886	0.3911	0.408709	0.115996	0.396534	-0.005182	-0.096421	0.399036	0.115074	0.05214	0.465825	0.259449	-0.038606	0.279969	-0.412652
18	-0.313155	0.267973	0.177755	-0.784878	0.7066	0.172395	-0.688759	-0.833293	0.437267	-0.413619	-0.090842	0.099532	-0.284896	1.04724	0.711971	-0.956765	-0.078879	0.408709	-0.619966	0.377602	-0.005182	-0.658638	0.591493	0.115074	-1.61417	0.491715	0.259449	-0.251604	2.60592	0.531104
19	0.919369	0.609392	0.559947	-0.926135	0.264381	0.117049	0.456513	0.559182	-0.028611	1.56028	1.29295	0.398615	1.27259	1.48358	0.369691	1.51838	0.032134	0.354575	2.77787	4.44227	1.33745	0.005468	0.963157	0.084072	1.00641	6.46635	0.513902	2.17834	3.3567	1.66654
20	0.03918	0.05565	0.106685	0.127938	0.097873	0.333064	-0.551295	0.231907	-0.59154	0.270578	0.225501	0.102209	-0.0737	0.725319	-0.105668	0.138792	0.108005	-0.222971	0.207542	0.011448	-0.259222	0.119379	0.034419	0.303872	-0.545186	0.341508	0.354598	0.217126	-0.019875	-0.246808
21	0.037514	0.131815	0.049717	0.481933	-0.063555	0.248298	-0.26572	0.49709	-0.280018	0.343845	0.255659	0.585305	-0.261869	-0.058634	0.11281	0.330377	0.400955	0.64698	0.254845	-0.069464	0.470112	0.581208	0.267734	0.343395	-0.277229	0.759849	1.27777	0.397775	0.909607	0.18513
22	0.046289	0.129249	0.119895	0.540633	0.453941	-0.33135	0.115446	0.759298	-0.160171	-0.058304	0.14644	-0.146881	-0.193531	0.36332	-0.089404	0.263549	0.336862	0.24018	0.960462	0.464458	1.11676	0.204987	0.333549	0.061401	1.52031	1.65334	0.248101	0.59367	0.244043	0.272672
23	-0.052003	-0.114009	-0.427997	0.18359	-0.253634	-0.922938	0.048111	-0.347131	0.045344	0.036945	-0.086669	-0.102386	-0.066105	-0.128015	0.119118	0.139958	-0.194811	-0.477201	-0.095	-0.423834	1.41671	-0.011912	-0.356749	-0.140223	-0.454557	-0.560781	0.485345	-0.317771	-0.036152	1.27241
24	0.081294	0.212689	-0.191885	-0.394196	-0.199878	-0.662812	-0.031958	-0.235007	0.108304	0.10117	0.049455	-1.35417	-0.408257	0.216522	-0.180491	0.686461	0.379858	0.166393	1.29893	2.97897	0.426346	-0.188567	0.495731	-0.233562	0.649583	0.328597	-0.352672	-0.732882	-0.172974	-0.718893
25	0.437388	0.116899	0.139935	-0.480518	-0.374864	-0.202671	0.914112	-0.190081	-1.05883	0.512002	0.083166	-0.478058	0.089286	-0.703652	-0.367679	0.635472	0.108488	0.860604	3.58808	0.549413	0.868841	0.597958	0.087036	0.203492	6.79737	-0.191424	1.35675	-0.300774	-0.250585	-3.36119
26	-0.290745	0.235433	0.238707	0.613757	-0.263501	0.374103	0.565766	0.17723	-0.356556	-0.229685	0.424786	0.176402	-0.389198	0.223899	-0.351439	-0.057195	-0.195717	0.041658	-0.427759	-0.932167	-0.017316	-0.09529	0.064329	0.195874	-1.4393	0.439303	-0.324571	-0.349091	-0.45965	-0.239188
27	-0.254868	-0.032835	0.001739	-0.393467	0.563944	-0.660697	0.470837	-0.505764	0.370387	0.047776	0.259025	0.971129	0.082055	0.496577	0.359661	-0.343176	-0.073999	0.031261	0.698823	-0.043097	1.02471	-0.350862	-0.160861	-0.071908	0.263873	0.059457	0.174417	0.256317	-0.760869	-0.140876
28	0.739075	1.07366	0.648006	-0.346586	-0.52395	0.47292	0.463556	0.882226	0.098024	-1.76939	0.582693	0.379821	0.812121	0.090298	0.335872	-0.20715	1.10218	1.25642	2.38244	3.04867	3.9803	0.714377	0.687331	1.10903	1.82981	0.809129	5.57263	0.291856	-0.181044	3.75527
29	0.372748	0.013975	0.115365	-0.237879	-0.098599	-0.222352	0.953209	0.298068	-0.292755	0.291954	-0.250299	-0.149142	0.585656	-0.40485	-0.146733	0.912042	-0.566419	-1.26791	1.12637	-0.183121	1.13737	0.574907	0.128715	0.319973	-0.612857	-2.1882	-2.62165	-0.061695	-0.205854	0.087421
30	0.21813	1.07743	0.714793	-0.268435	0.851437	-0.085615	-0.079504	-0.427464	2.60785	-0.352971	-0.27288	0.497276	0.631003	0.434556	0.402902	1.15831	2.00807	3.81492	4.43553	3.7013	4.81527	0.568941	0.616228	0.135857	3.39201	1.15657	2.0803	1.66224	-0.018582	4.51402
31	0.220192	0.140071	0.278775	1.46942	0.424704	0.076425	0.090816	-0.056534	-1.73205	0.295044	-0.004663	-2.27775	0.436956	-0.150807	0.130475	0.673625	0.031035	0.237115	3.41222	2.00897	1.91542	0.42769	0.356226	0.451214	0.184887	-1.35169	-0.708554	-0.26236	0.159484	-2.18686
32	0.104994	0.053104	0.112237	0.010336	0.124247	0.179871	0.251753	0.000815	0.46807	-0.435955	0.064182	-0.465644	0.184317	0.249585	-0.436964	0.007736	0.894126	-0.08776	-0.086893	-0.218181	0.164428	0.031985	0.132344	0.058864	0.194429	0.492126	-0.168228	-0.431288	-1.09144	-0.933146
33	0.083102	-0.032061	0.274365	0.30168	0.23307	0.075367	0.684623	-0.235174	0.20167	0.266548	-0.841751	-0.058356	0.602964	-0.592307	-0.114602	0.134119	-0.334664	-0.086232	0.721481	-0.714556	-0.444957	0.151224	0.337891	0.078726	-0.529837	0.305806	-0.738477	0.829666	-1.18699	1.42072
34	0.397551	0.527995	0.383821	0.39766	0.814451	1.21782	0.092939	-0.670281	-0.005738	0.647698	0.572229	-0.394025	0.637364	0.902875	0.488508	0.249985	-1.27053	0.085482	0.292679	-0.890186	1.01969	0.310893	0.364051	0.648649	0.277537	-1.50797	0.076427	-0.431273	2.31283	-0.510307
35	-0.125018	-0.878053	-0.335501	0.63336	-0.485106	0.768459	-0.05764	0.326409	0.394688	-0.80924	-0.221148	0.667031	-0.401856	1.04174	-0.255275	-0.356625	-0.349295	1.6312	0.197221	0.235293	0.023275	-0.406301	-0.745489	-0.483363	-0.3488	0.145027	0.620373	-0.762263	-0.635118	0.782803
36	0.655092	0.678724	1.12184	2.3378	1.75837	-0.201246	0.226966	0.649307	0.454858	2.56576	0.249142	0.982976	-0.504051	0.712984	1.18422	3.83723	2.83535	2.05039	0.310767	2.80623	2.22014	0.461413	1.18312	1.71463	5.94614	3.45339	6.28458	-2.01913	2.12024	1.53239
37	0.161219	0.588656	0.557679	1.17702	0.722451	1.70796	-0.985656	0.889932	1.50856	0.011712	1.04366	1.07286	-0.258596	1.72552	2.00185	-0.922074	1.68519	1.52258	-0.317422	1.32892	0.655401	0.068125	0.982429	0.642349	0.465928	-0.349233	1.68579	0.685167	0.090591	0.897249
38	0.28697	0.313243	0.264458	0.372735	1.32359	2.03326	0.41664	0.075227	-0.689412	0.390086	0.078948	0.630364	0.008191	0.490356	0.529042	0.054497	1.00052	0.383509	1.18305	2.23797	2.98142	0.164814	0.990606	0.561279	-0.71121	0.061712	1.22432	-0.324635	-0.069176	0.772655
39	0.245404	-0.224452	0.00526	-0.154542	-0.353868	1.26652	1.29104	0.929511	2.58834	1.79998	0.892111	6.0423	0.460284	0.862202	2.3445	-0.506861	-0.618272	0.664801	0.614666	0.038983	1.17671	0.091686	0.255279	1.62752	-0.224185	-0.226867	1.76405	1.38971	1.0978	4.38768
40	0.598648	0.59398	0.50234	0.694032	-0.048931	1.15982	-0.308393	3.06226	0.376663	-0.53861	-0.499494	0.085689	-0.283928	1.14047	0.082314	0.792364	3.11221	0.370718	2.27067	1.55374	0.759552	0.434288	0.537442	0.301114	0.564173	-1.5985	-0.076572	-0.461968	0.779878	0.400323
41	-0.238867	-0.641694	-0.316282	-1.06354	-0.351158	-0.32264	0.134308	-0.606194	-0.316214	0.034552	-0.779984	0.11542	0.09773	-1.04942	-0.898069	-0.273913	-1.24842	-0.181243	-0.634066	-1.28958	-0.608421	-0.026426	-0.379189	-0.284235	0.169002	-1.76844	-0.211329	0.0447	-1.58542	-0.466904
MEAN	0.129466	0.17556	0.179903	0.0615428	0.224775	0.185908	0.176083	0.290798	0.21585	0.195064	0.241061	0.23011	0.0947103	0.338189	0.191204	0.255813	0.382212	0.384758	0.720026	0.722035	0.805643	0.128682	0.294012	0.262745	0.375404	0.400336	0.597187	0.1599	0.21628	0.46502
SEM	0.044258	0.0580024	0.0461394	0.101377	0.0892413	0.0950049	0.0871621	0.137195	0.126769	0.111886	0.0808224	0.17214	0.0598145	0.0942846	0.0938563	0.12582	0.145758	0.1265	0.185316	0.213594	0.176151	0.0475231	0.0672883	0.0716139	0.255642	0.228987	0.239623	0.140569	0.171072	0.230935
